# Supplementary material for: 4-Methyl­benzene­carbothio­amide
Source: Acta Crystallogr Sect E Struct Rep Online. 2010 May 8;66(Pt 6):o1271. doi: 10.1107/S1600536810015813 (PMC2979520; doi:10.1107/S1600536810015813)
Supplement: Supplementary file 1 [file e-66-o1271-sup1.cif]

##############################################################################
###                                                                        ###
###        Electronic paper (Acta Crystallographica Section E)             ###
###                                                                        ###
##############################################################################
#                                                                            #
# This CIF contains the data in a paper accepted for publication in Acta     #
# Crystallographica Section E. It conforms to the requirements of Notes      #
# for Authors for Section E, and has been peer reviewed under the auspices   #
# of the IUCr Commission on Journals.                                        #
#                                                                            #
# Full details of the Crystallographic Information File format               #
# are given in the paper "The Crystallographic Information File (CIF):       #
# a New Standard Archive File for Crystallography" by S. R. Hall, F. H.      #
# Allen and I. D. Brown [Acta Cryst. (1991), A47, 655-685].                  #
#                                                                            #
# The current version of the core CIF dictionary is obtainable from          #
# ftp://ftp.iucr.org/pub/cif_core.dic. The current version number is 2.4.    #
#                                                                            #
# Software is freely available for graphical display of the structure(s) in  #
# this CIF.  For information consult the CIF home page http://www.iucr.org/  #
# cif/home.html                                                              #
#                                                                            #
# This file may be used for bona fide research purposes within the           #
# scientific community so long as proper attribution is given to the journal # 
# article from which it was obtained.                                        #
#                                                                            #
##############################################################################
                                             
data_global
_audit_creation_method     SHELXL-97
_journal_date_recd_electronic     2010-04-14
_journal_date_accepted     2010-04-29
_journal_name_full     'Acta Crystallographica, Section E'
_journal_year     2010
_journal_volume     66
_journal_issue      6
_journal_page_first     o1271
_journal_page_last     o1271
_journal_paper_category     QO
_journal_coeditor_code     DN2557
_publ_contact_author
;
    'Ali, Saqib'
    Department of Chemistry
    Quaid-i-Azam University
    Islamabad 45320
    Pakistan
;
_publ_contact_author_email     drsa54@yahoo.com
_publ_contact_author_fax     ' 0092+42-906 42241 '
_publ_contact_author_phone     ' 0092-51-906 42130 '
_publ_section_title
;
4-Methylbenzenecarbothioamide
;
loop_
    _publ_author_name
    _publ_author_address
    'Ali, Saqib'
; Department of Chemistry
Quaid-i-Azam University
Islamabad 45320
Pakistan
;
    'Hameed, Shahid'
; Department of Chemistry
Quaid-i-Azam University
Islamabad 45320
Pakistan
;
    'Luqman, Ahmad'
; Department of Chemistry
Quaid-i-Azam University
Islamabad 45320
Pakistan
;
    'Akhtar, Tashfeen'
; Department of Chemistry
Quaid-i-Azam University
Islamabad 45320
Pakistan
;
    'Parvez, Masood'
;
Department of Chemistry
The University of Calgary
2500 University Drive NW
Calgary
Alberta
Canada T2N 1N4
;
data_I
_chemical_name_systematic
;
4-Methylbenzenecarbothioamide
;
_chemical_name_common     ?
_chemical_formula_moiety     'C8 H9 N S'
_chemical_formula_sum     'C8 H9 N S'
_chemical_formula_iupac     'C8 H9 N S'
_chemical_formula_weight     151.22
_chemical_melting_point     ?
_symmetry_cell_setting     'Monoclinic'
_symmetry_space_group_name_H-M     'P 21/c'
_symmetry_space_group_name_Hall     '-P 2ybc'
loop_
    _symmetry_equiv_pos_as_xyz
    'x, y, z'
    '-x, y+1/2, -z+1/2'
    '-x, -y, -z'
    'x, -y-1/2, z-1/2'
_cell_length_a     9.7341(5)
_cell_length_b     5.8391(2)
_cell_length_c     13.9055(6)
_cell_angle_alpha     90.00
_cell_angle_beta     104.946(3)
_cell_angle_gamma     90.00
_cell_volume     763.63(6)
_cell_formula_units_Z     4
_cell_measurement_reflns_used     1473
_cell_measurement_theta_min     1.0
_cell_measurement_theta_max     26.0
_cell_measurement_temperature     123(2)
_exptl_crystal_description     'block'
_exptl_crystal_colour     'yellow'
_exptl_crystal_size_max     0.10
_exptl_crystal_size_mid     0.06
_exptl_crystal_size_min     0.06
_exptl_crystal_density_diffrn     1.315
_exptl_crystal_density_meas     ?
_exptl_crystal_density_method     'not measured'
_exptl_crystal_F_000     320
_exptl_absorpt_coefficient_mu     0.340
_exptl_absorpt_correction_type     'multi-scan'
_exptl_absorpt_process_details     '(SORTAV; Blessing, 1997)'
_exptl_absorpt_correction_T_min     0.967
_exptl_absorpt_correction_T_max     0.980
_diffrn_ambient_temperature     123(2)
_diffrn_radiation_type     MoK\a
_diffrn_radiation_wavelength     0.71073
_diffrn_radiation_source     'fine-focus sealed tube'
_diffrn_radiation_monochromator     graphite
_diffrn_measurement_device_type     'Nonius KappaCCD'
_diffrn_measurement_method     ' \w and \f '
_diffrn_detector_area_resol_mean     ?
_diffrn_reflns_number     2741
_diffrn_reflns_av_R_equivalents     0.025
_diffrn_reflns_av_sigmaI/netI     0.029
_diffrn_reflns_theta_min     3.8
_diffrn_reflns_theta_max     26.0
_diffrn_reflns_theta_full     25.00
_diffrn_measured_fraction_theta_max     0.991
_diffrn_measured_fraction_theta_full     0.991
_diffrn_reflns_limit_h_min     -11
_diffrn_reflns_limit_h_max     11
_diffrn_reflns_limit_k_min     -7
_diffrn_reflns_limit_k_max     7
_diffrn_reflns_limit_l_min     -16
_diffrn_reflns_limit_l_max     16
_diffrn_standards_number     0
_diffrn_standards_interval_count     0
_diffrn_standards_interval_time     0
_diffrn_standards_decay_%     ?
_reflns_number_total     1482
_reflns_number_gt     1399
_reflns_threshold_expression     I>2\s(I)
_refine_ls_structure_factor_coef     Fsqd
_refine_ls_matrix_type     full
_refine_ls_R_factor_all     0.0358
_refine_ls_R_factor_gt     0.0339
_refine_ls_wR_factor_gt     0.0866
_refine_ls_wR_factor_ref     0.0887
_refine_ls_goodness_of_fit_ref     1.059
_refine_ls_restrained_S_all     1.059
_refine_ls_number_reflns     1482
_refine_ls_number_parameters     92
_refine_ls_number_restraints     0
_refine_ls_hydrogen_treatment     constr
_refine_ls_weighting_scheme     calc
_refine_ls_weighting_details
         'calc w=1/[\s^2^(Fo^2^)+(0.0373P)^2^+0.5912P] where P=(Fo^2^+2Fc^2^)/3'
_atom_sites_solution_hydrogens     difmap
_atom_sites_solution_primary     direct
_atom_sites_solution_secondary     difmap
_refine_ls_shift/su_max     0.000
_refine_ls_shift/su_mean     0.000
_refine_diff_density_max     0.270
_refine_diff_density_min     -0.242
_refine_ls_extinction_method     none
_refine_ls_extinction_coef     ?
loop_
    _atom_type_symbol
    _atom_type_description
    _atom_type_scat_dispersion_real
    _atom_type_scat_dispersion_imag
    _atom_type_scat_source
    'C' 'C' 0.0033 0.0016
                         'International Tables Vol C Tables 4.2.6.8 and 6.1.1.4'
    'H' 'H' 0.0000 0.0000
                         'International Tables Vol C Tables 4.2.6.8 and 6.1.1.4'
    'N' 'N' 0.0061 0.0033
                         'International Tables Vol C Tables 4.2.6.8 and 6.1.1.4'
    'S' 'S' 0.1246 0.1234
                         'International Tables Vol C Tables 4.2.6.8 and 6.1.1.4'
_computing_data_collection     'COLLECT (Hooft, 1998)'
_computing_cell_refinement     'DENZO (Otwinowski & Minor, 1997)'
_computing_data_reduction     'SCALEPACK (Otwinowski & Minor, 1997)'
_computing_structure_solution     'SHELXS97 (Sheldrick, 2008)'
_computing_structure_refinement     'SHELXL97 (Sheldrick, 2008)'
_computing_molecular_graphics     'ORTEP-3 for Windows (Farrugia, 1997)'
_computing_publication_material     'SHELXL97 (Sheldrick, 2008)'
loop_
    _atom_site_type_symbol
    _atom_site_label
    _atom_site_fract_x
    _atom_site_fract_y
    _atom_site_fract_z
    _atom_site_U_iso_or_equiv
    _atom_site_adp_type
    _atom_site_calc_flag
    _atom_site_refinement_flags
    _atom_site_occupancy
    _atom_site_disorder_assembly
    _atom_site_disorder_group
    S S1 0.15464(4) 0.79266(7) 0.03136(3) 0.02316(16) Uani d . 1 . .
    N N1 0.19369(15) 0.3538(2) 0.06514(10) 0.0219(3) Uani d . 1 . .
    H H1A 0.2463 0.2313 0.0844 0.026 Uiso calc R 1 . .
    H H1B 0.1007 0.3410 0.0440 0.026 Uiso calc R 1 . .
    C C1 0.41221(16) 0.5673(3) 0.10461(11) 0.0168(3) Uani d . 1 . .
    C C2 0.48580(17) 0.7599(3) 0.08529(11) 0.0189(3) Uani d . 1 . .
    H H2 0.4344 0.8849 0.0496 0.023 Uiso calc R 1 . .
    C C3 0.63277(18) 0.7714(3) 0.11743(12) 0.0207(4) Uani d . 1 . .
    H H3 0.6805 0.9045 0.1037 0.025 Uiso calc R 1 . .
    C C4 0.71154(17) 0.5908(3) 0.16965(11) 0.0203(4) Uani d . 1 . .
    C C5 0.63795(18) 0.3995(3) 0.19021(11) 0.0211(4) Uani d . 1 . .
    H H5 0.6897 0.2753 0.2264 0.025 Uiso calc R 1 . .
    C C6 0.49105(17) 0.3872(3) 0.15894(11) 0.0196(3) Uani d . 1 . .
    H H6 0.4433 0.2557 0.1744 0.023 Uiso calc R 1 . .
    C C7 0.25443(17) 0.5571(3) 0.06803(11) 0.0177(3) Uani d . 1 . .
    C C8 0.87114(18) 0.6011(3) 0.20278(13) 0.0280(4) Uani d . 1 . .
    H H8A 0.9033 0.7532 0.1883 0.042 Uiso calc R 1 . .
    H H8B 0.9114 0.4848 0.1671 0.042 Uiso calc R 1 . .
    H H8C 0.9028 0.5719 0.2745 0.042 Uiso calc R 1 . .
loop_
    _atom_site_aniso_label
    _atom_site_aniso_U_11
    _atom_site_aniso_U_22
    _atom_site_aniso_U_33
    _atom_site_aniso_U_12
    _atom_site_aniso_U_13
    _atom_site_aniso_U_23
    S1 0.0174(2) 0.0146(2) 0.0353(3) 0.00051(14) 0.00272(18) 0.00029(16)
    N1 0.0160(7) 0.0155(7) 0.0332(8) -0.0010(6) 0.0045(6) 0.0019(6)
    C1 0.0192(8) 0.0154(8) 0.0163(7) -0.0005(6) 0.0055(6) -0.0017(6)
    C2 0.0205(8) 0.0156(7) 0.0204(7) 0.0009(6) 0.0050(6) 0.0019(6)
    C3 0.0215(8) 0.0192(8) 0.0221(8) -0.0032(6) 0.0066(6) -0.0004(6)
    C4 0.0193(8) 0.0229(8) 0.0182(7) 0.0001(6) 0.0041(6) -0.0033(6)
    C5 0.0240(8) 0.0203(8) 0.0180(7) 0.0042(6) 0.0037(6) 0.0024(6)
    C6 0.0234(8) 0.0158(8) 0.0202(7) -0.0018(6) 0.0068(6) 0.0009(6)
    C7 0.0204(8) 0.0161(8) 0.0170(7) -0.0007(6) 0.0057(6) -0.0007(6)
    C8 0.0194(9) 0.0328(10) 0.0299(9) 0.0000(7) 0.0026(7) 0.0007(8)
_geom_special_details
;
 All esds (except the esd in the dihedral angle between two l.s. planes)
 are estimated using the full covariance matrix.  The cell esds are taken
 into account individually in the estimation of esds in distances, angles
 and torsion angles; correlations between esds in cell parameters are only
 used when they are defined by crystal symmetry.  An approximate (isotropic)
 treatment of cell esds is used for estimating esds involving l.s. planes.
;
loop_
    _geom_bond_atom_site_label_1
    _geom_bond_atom_site_label_2
    _geom_bond_site_symmetry_2
    _geom_bond_distance
    _geom_bond_publ_flag
    S1 C7 . 1.6852(16) ?
    N1 C7 . 1.322(2) ?
    N1 H1A . 0.8800 ?
    N1 H1B . 0.8800 ?
    C1 C2 . 1.396(2) ?
    C1 C6 . 1.403(2) ?
    C1 C7 . 1.489(2) ?
    C2 C3 . 1.386(2) ?
    C2 H2 . 0.9500 ?
    C3 C4 . 1.393(2) ?
    C3 H3 . 0.9500 ?
    C4 C5 . 1.396(2) ?
    C4 C8 . 1.503(2) ?
    C5 C6 . 1.385(2) ?
    C5 H5 . 0.9500 ?
    C6 H6 . 0.9500 ?
    C8 H8A . 0.9800 ?
    C8 H8B . 0.9800 ?
    C8 H8C . 0.9800 ?
loop_
    _geom_angle_atom_site_label_1
    _geom_angle_atom_site_label_2
    _geom_angle_atom_site_label_3
    _geom_angle_site_symmetry_1
    _geom_angle_site_symmetry_3
    _geom_angle
    _geom_angle_publ_flag
    C7 N1 H1A . . 120.0 ?
    C7 N1 H1B . . 120.0 ?
    H1A N1 H1B . . 120.0 ?
    C2 C1 C6 . . 118.11(15) ?
    C2 C1 C7 . . 120.12(14) ?
    C6 C1 C7 . . 121.77(14) ?
    C3 C2 C1 . . 121.02(15) ?
    C3 C2 H2 . . 119.5 ?
    C1 C2 H2 . . 119.5 ?
    C2 C3 C4 . . 120.99(15) ?
    C2 C3 H3 . . 119.5 ?
    C4 C3 H3 . . 119.5 ?
    C3 C4 C5 . . 118.04(15) ?
    C3 C4 C8 . . 121.05(15) ?
    C5 C4 C8 . . 120.91(15) ?
    C6 C5 C4 . . 121.35(15) ?
    C6 C5 H5 . . 119.3 ?
    C4 C5 H5 . . 119.3 ?
    C5 C6 C1 . . 120.48(15) ?
    C5 C6 H6 . . 119.8 ?
    C1 C6 H6 . . 119.8 ?
    N1 C7 C1 . . 117.39(14) ?
    N1 C7 S1 . . 120.35(12) ?
    C1 C7 S1 . . 122.26(12) ?
    C4 C8 H8A . . 109.5 ?
    C4 C8 H8B . . 109.5 ?
    H8A C8 H8B . . 109.5 ?
    C4 C8 H8C . . 109.5 ?
    H8A C8 H8C . . 109.5 ?
    H8B C8 H8C . . 109.5 ?
loop_
    _geom_torsion_atom_site_label_1
    _geom_torsion_atom_site_label_2
    _geom_torsion_atom_site_label_3
    _geom_torsion_atom_site_label_4
    _geom_torsion_site_symmetry_1
    _geom_torsion_site_symmetry_2
    _geom_torsion_site_symmetry_3
    _geom_torsion_site_symmetry_4
    _geom_torsion
    _geom_torsion_publ_flag
    C6 C1 C2 C3 . . . . 1.0(2) ?
    C7 C1 C2 C3 . . . . -179.07(14) ?
    C1 C2 C3 C4 . . . . 0.3(2) ?
    C2 C3 C4 C5 . . . . -1.1(2) ?
    C2 C3 C4 C8 . . . . 178.76(15) ?
    C3 C4 C5 C6 . . . . 0.7(2) ?
    C8 C4 C5 C6 . . . . -179.18(15) ?
    C4 C5 C6 C1 . . . . 0.6(2) ?
    C2 C1 C6 C5 . . . . -1.4(2) ?
    C7 C1 C6 C5 . . . . 178.65(14) ?
    C2 C1 C7 N1 . . . . 162.91(15) ?
    C6 C1 C7 N1 . . . . -17.2(2) ?
    C2 C1 C7 S1 . . . . -17.1(2) ?
    C6 C1 C7 S1 . . . . 162.78(12) ?
loop_
    _geom_hbond_atom_site_label_D
    _geom_hbond_atom_site_label_H
    _geom_hbond_atom_site_label_A
    _geom_hbond_site_symmetry_A
    _geom_hbond_distance_DH
    _geom_hbond_distance_HA
    _geom_hbond_distance_DA
    _geom_hbond_angle_DHA
    N1 H1B S1 3_565 0.88 2.56 3.4178(14) 166
    N1 H1A S1 1_545 0.88 2.75 3.3179(15) 124
