# Supplementary material for: 4-Methyl­benzene­carbothio­amide
Source: Acta Crystallogr Sect E Struct Rep Online. 2010 May 8;66(Pt 6):o1271. doi: 10.1107/S1600536810015813 (PMC2979520; doi:10.1107/S1600536810015813)
Supplement: Supplementary file 2 [file e-66-o1271-Isup2.hkl]

#
# h,k,l, Fc-squared, Fo-squared, sigma(Fo-squared) and status flag
#
data_I
_shelx_title ' Compound X'
_shelx_refln_list_code          4
_shelx_F_calc_maximum       68.81
_exptl_crystal_F_000       320.00
_reflns_d_resolution_high  0.8122
 
loop_
 _symmetry_equiv_pos_as_xyz
 'x, y, z'
 '-x, y+1/2, -z+1/2'
 '-x, -y, -z'
 'x, -y-1/2, z-1/2'
 
_cell_length_a     9.7341
_cell_length_b     5.8391
_cell_length_c    13.9055
_cell_angle_alpha  90.000
_cell_angle_beta  104.946
_cell_angle_gamma  90.000
 
_shelx_F_squared_multiplier     1.000
 
loop_
 _refln_index_h
 _refln_index_k
 _refln_index_l
 _refln_F_squared_calc
 _refln_F_squared_meas
 _refln_F_squared_sigma
 _refln_observed_status
   2   0   0     1042.19     1017.88     22.31 o
   3   0   0     4582.23     4668.23    101.39 o
   4   0   0     1011.02      968.42     21.76 o
   5   0   0       32.01       29.87      1.09 o
   6   0   0     1161.12     1142.57     26.04 o
   7   0   0      190.56      190.38      4.72 o
   8   0   0      384.05      329.92      8.04 o
   9   0   0      800.23      666.98     16.22 o
  10   0   0      108.82      124.50      5.42 o
  11   0   0       14.35       20.20      2.05 o
   1   1   0       63.06       85.18      2.82 o
   2   1   0      440.66      460.53      6.06 o
   3   1   0      163.05      163.44      2.19 o
   4   1   0      618.73      618.67     11.34 o
   5   1   0      394.64      349.69      5.19 o
   6   1   0      246.19      238.07      3.65 o
   7   1   0      120.57      125.98      2.40 o
   8   1   0      529.75      566.74     15.55 o
   9   1   0      267.87      265.16      7.22 o
  10   1   0       12.92       13.45      2.90 o
  11   1   0      429.46      439.35     14.68 o
   0   2   0     1707.83     1692.39     52.86 o
   1   2   0       84.32      101.93      2.88 o
   2   2   0        9.24       19.18      0.50 o
   3   2   0     1742.84     1739.63     60.11 o
   4   2   0      470.02      458.16      9.17 o
   5   2   0       15.39       13.01      0.37 o
   6   2   0     1425.98     1357.73     33.33 o
   7   2   0       10.01        8.50      0.73 o
   8   2   0       10.24        9.15      2.01 o
   9   2   0      214.20      215.70      6.00 o
  10   2   0      151.60      148.35      8.54 o
  11   2   0        1.03        1.27      1.65 o
   1   3   0      208.79      189.50      2.49 o
   2   3   0     2808.12     2983.61     38.05 o
   3   3   0       32.22       62.63      3.23 o
   4   3   0      144.27      130.18      2.60 o
   5   3   0      302.95      297.98      6.28 o
   6   3   0      963.12      942.70     15.33 o
   7   3   0      577.03      573.19      9.78 o
   8   3   0      172.06      178.73      7.34 o
   9   3   0       21.61       23.18      3.77 o
  10   3   0       17.47       26.00      3.51 o
   0   4   0        4.35        7.12      0.39 o
   1   4   0       11.75        8.32      1.19 o
   2   4   0       13.67       17.47      1.64 o
   3   4   0       30.85       24.53      2.43 o
   4   4   0       46.10       47.49      1.87 o
   5   4   0        0.69        0.28      0.32 o
   6   4   0       30.20       27.09      2.30 o
   7   4   0       34.32       28.14      3.64 o
   8   4   0       14.70       11.52      0.72 o
   9   4   0       29.30       25.69      1.57 o
   1   5   0      230.92      231.18      4.12 o
   2   5   0       83.67       78.52      1.46 o
   3   5   0        6.20        6.00      0.38 o
   4   5   0      240.45      213.07      5.13 o
   5   5   0       21.38       17.81      1.19 o
   6   5   0        6.77        9.02      2.64 o
   7   5   0       11.93        9.69      2.22 o
   8   5   0       12.26       13.81      1.54 o
   0   6   0      502.30      533.97     13.74 o
   1   6   0      240.14      237.07      3.93 o
   2   6   0       16.63       14.89      3.30 o
   3   6   0       19.67       18.86      1.62 o
   4   6   0        0.03       -0.69      0.46 o
   5   6   0       67.85       57.42      2.54 o
   6   6   0        0.37        1.21      0.76 o
   1   7   0       87.76       78.41      2.64 o
   2   7   0       36.00       24.81      3.37 o
 -11   1   1        1.86        3.10      1.01 o
  -9   1   1       32.33       21.09      2.61 o
  -8   1   1        1.04        2.06      0.37 o
  -7   1   1        9.99       10.80      0.50 o
  -6   1   1       17.58       18.56      0.54 o
  -5   1   1      358.00      373.61     11.58 o
  -4   1   1       16.98       30.19      0.87 o
  -3   1   1       26.03       27.14      0.54 o
  -2   1   1      562.26      538.10      7.02 o
  -1   1   1     1559.74     1587.36     45.64 o
   0   1   1     2913.70     2598.41    154.74 o
   1   1   1        1.02        3.32      0.63 o
   2   1   1       13.28        9.39      0.26 o
   3   1   1       65.08       64.23      1.04 o
   4   1   1     1001.19     1054.10     16.80 o
   5   1   1      183.79      188.63      2.92 o
   6   1   1      466.55      457.64      7.16 o
   7   1   1       29.58       32.24      2.23 o
   8   1   1       16.71       12.38      0.55 o
   9   1   1       27.11       30.77      5.40 o
  10   1   1       50.34       50.35      7.50 o
  11   1   1       10.52       10.49      1.26 o
 -11   2   1       13.01       11.92      2.41 o
 -10   2   1       14.26       12.78      1.08 o
  -9   2   1       17.37       18.04      3.49 o
  -8   2   1       37.93       35.17      1.11 o
  -7   2   1     1663.62     1646.03     26.58 o
  -6   2   1      810.38      789.32     19.16 o
  -5   2   1      701.54      705.35      9.24 o
  -4   2   1      482.18      472.98     18.95 o
  -3   2   1       14.37       13.36      0.33 o
  -2   2   1     1032.96     1035.35     16.71 o
  -1   2   1     2027.56     2076.50     53.56 o
   0   2   1       53.54       48.58      0.69 o
   1   2   1       12.80       11.24      0.29 o
   2   2   1     3238.96     3290.28     41.32 o
   3   2   1       79.83      102.17      1.66 o
   4   2   1      351.72      349.22      5.19 o
   5   2   1       97.47       92.21      5.39 o
   6   2   1       68.67       69.61      1.74 o
   7   2   1        4.07        4.78      0.46 o
   8   2   1       95.05       94.67      2.94 o
   9   2   1       11.44       14.26      2.04 o
  10   2   1       41.86       45.34      8.13 o
 -10   3   1      220.35      259.44     11.04 o
  -9   3   1       44.95       47.45      3.48 o
  -8   3   1      175.20      169.68      4.99 o
  -7   3   1      250.08      241.94      7.89 o
  -6   3   1        5.07        5.89      0.47 o
  -5   3   1       15.55       19.09      0.64 o
  -4   3   1      248.67      218.17      3.38 o
  -3   3   1       80.36       58.81      0.97 o
  -2   3   1       20.05       18.83      1.01 o
  -1   3   1      152.40      142.56      1.76 o
   0   3   1      419.11      373.61      4.95 o
   1   3   1        0.83        0.04      0.15 o
   2   3   1       26.26       26.27      0.66 o
   3   3   1      163.11      149.00      2.18 o
   4   3   1      260.18      266.56      3.79 o
   5   3   1        9.77        8.54      0.56 o
   6   3   1      187.07      183.43     13.54 o
   7   3   1      427.14      415.91      8.28 o
   8   3   1        1.07        2.25      0.97 o
   9   3   1      205.15      202.64      8.85 o
  10   3   1      297.05      316.26     15.23 o
  -9   4   1      133.24      160.96     16.11 o
  -8   4   1      280.32      282.09      6.30 o
  -7   4   1       32.68       34.85      1.20 o
  -6   4   1        3.50        4.22      0.95 o
  -5   4   1      214.46      232.76     11.30 o
  -4   4   1      386.70      362.48      8.56 o
  -3   4   1       84.07       89.22      2.10 o
  -2   4   1      940.67      926.10     11.31 o
  -1   4   1      815.01      777.43      8.88 o
   0   4   1      456.02      433.05      5.48 o
   1   4   1     1166.90     1195.12     15.33 o
   2   4   1      187.89      158.33      2.32 o
   3   4   1        4.80        2.63      0.56 o
   4   4   1      697.03      665.32     29.79 o
   5   4   1      183.49      197.63     12.04 o
   6   4   1       57.63       66.86      1.52 o
   7   4   1      262.77      246.33      5.34 o
   8   4   1      301.50      331.49     12.13 o
   9   4   1        5.69        7.82      1.32 o
  -8   5   1       67.00       79.55     13.95 o
  -7   5   1      327.77      328.87     25.85 o
  -6   5   1      302.16      300.95      6.45 o
  -5   5   1       42.00       31.30      1.09 o
  -4   5   1      641.74      646.63      9.68 o
  -3   5   1      533.69      532.10     10.39 o
  -2   5   1        0.77        1.94      0.29 o
  -1   5   1        3.10        4.64      0.73 o
   0   5   1     1613.09     1651.14     23.25 o
   1   5   1      122.75      122.10      2.33 o
   2   5   1      211.64      207.38      6.68 o
   3   5   1      455.15      472.13      7.15 o
   4   5   1       34.91       44.51      2.61 o
   5   5   1       13.10       12.96      0.88 o
   6   5   1      367.72      368.70     13.15 o
   7   5   1       52.48       54.33      2.41 o
   8   5   1       20.84       20.52      1.94 o
  -6   6   1      142.82      139.64      5.07 o
  -5   6   1      313.17      304.68      9.95 o
  -4   6   1        2.25        2.83      0.49 o
  -3   6   1       55.09       62.59      2.44 o
  -2   6   1      492.72      532.66     14.22 o
  -1   6   1        0.51        3.37      2.44 o
   0   6   1        0.61        0.87      0.29 o
   1   6   1      183.94      183.72      5.38 o
   2   6   1      265.10      270.26      5.07 o
   3   6   1       24.57       21.91      1.19 o
   4   6   1      229.31      218.51      5.85 o
   5   6   1      415.73      407.80     10.91 o
   6   6   1       39.54       40.63      1.96 o
  -2   7   1        5.21        7.52      1.61 o
  -1   7   1      178.33      180.63      5.92 o
   0   7   1      269.76      282.60      7.88 o
   1   7   1       42.21       49.76      6.60 o
   2   7   1      121.77      116.37     10.62 o
 -11   0   2      105.58      118.52      6.68 o
 -10   0   2      241.07      291.95     10.73 o
  -9   0   2      365.52      340.89      8.69 o
  -8   0   2        6.42        5.41      0.56 o
  -7   0   2      782.43      749.72     14.45 o
  -6   0   2      189.90      163.62      4.20 o
  -5   0   2     2427.16     2702.66     59.34 o
  -4   0   2     3788.01     3810.01     82.79 o
  -3   0   2     4136.07     4002.62     86.66 o
   1   0   2      161.22      182.20      3.27 o
   2   0   2     3383.53     3655.72     79.37 o
   3   0   2     2565.89     2677.49     59.07 o
   4   0   2     2172.67     2527.56     55.95 o
   5   0   2       17.79       16.31      0.75 o
   6   0   2      550.49      535.29     10.24 o
   7   0   2       28.90       26.90      0.74 o
   8   0   2      154.45      143.14      3.76 o
   9   0   2      187.53      204.40      7.75 o
  10   0   2      169.25      192.74      9.51 o
  11   0   2       16.48       26.24      2.41 o
 -11   1   2       94.65      100.65      8.56 o
 -10   1   2       28.83       25.62      2.98 o
  -9   1   2      724.75      697.75     19.13 o
  -8   1   2      204.20      213.12      4.50 o
  -7   1   2       40.39       36.34      4.25 o
  -6   1   2     1212.38     1192.42     17.71 o
  -5   1   2      168.23      134.86      2.15 o
  -4   1   2        9.19        9.11      0.43 o
  -3   1   2      331.40      321.37      6.38 o
  -2   1   2     2177.42     2154.71     27.16 o
  -1   1   2     2076.35     2076.87     63.08 o
   0   1   2     2283.49     2467.17    110.48 o
   1   1   2      636.01      643.24     11.58 o
   2   1   2     1733.08     1691.28     26.14 o
   3   1   2      191.25      217.37      3.18 o
   4   1   2     1324.25     1295.21     20.33 o
   5   1   2      679.89      650.68     10.55 o
   6   1   2      456.77      458.92      7.77 o
   7   1   2      431.30      429.33     15.77 o
   8   1   2     1027.02      967.35     22.91 o
   9   1   2       42.74       48.68      1.88 o
  10   1   2      110.93      108.05      4.09 o
  11   1   2      221.04      197.28      6.87 o
 -11   2   2        8.79        6.54      1.00 o
 -10   2   2      176.17      201.01      9.52 o
  -9   2   2      125.75      121.78      5.12 o
  -8   2   2       40.49       37.50      1.23 o
  -7   2   2      810.58      796.27     13.04 o
  -6   2   2      211.13      190.49      5.24 o
  -5   2   2       78.91       80.49      2.11 o
  -4   2   2      930.54      870.84     19.83 o
  -3   2   2     1747.74     1726.29     21.07 o
  -2   2   2      621.62      733.93     20.64 o
  -1   2   2      492.82      464.95      5.61 o
   0   2   2     2168.85     2129.42     29.91 o
   1   2   2      156.89      171.02      2.62 o
   2   2   2     1120.87     1135.44     51.93 o
   3   2   2      965.72      891.82     12.59 o
   4   2   2      208.55      208.68      3.22 o
   5   2   2       44.80       43.61      2.73 o
   6   2   2     1621.57     1690.33     31.25 o
   7   2   2        5.39        4.71      0.69 o
   8   2   2        0.17        1.15      0.99 o
   9   2   2      240.94      238.55      6.47 o
  10   2   2       48.32       46.08      2.26 o
 -10   3   2        9.67       10.54      1.48 o
  -9   3   2      199.83      210.70      6.84 o
  -8   3   2       12.91       12.63      3.12 o
  -7   3   2     1403.76     1390.33     20.29 o
  -6   3   2      616.04      610.91      8.98 o
  -5   3   2      513.80      540.38      9.94 o
  -4   3   2       95.40       95.39      2.17 o
  -3   3   2      729.74      780.27     10.74 o
  -2   3   2       12.30       19.32      0.69 o
  -1   3   2      303.61      344.32      4.36 o
   0   3   2      169.96      167.00      2.18 o
   1   3   2        2.33        9.45      0.28 o
   2   3   2     1017.56     1098.49     25.68 o
   3   3   2       58.40       52.00      1.14 o
   4   3   2      495.47      458.38      7.56 o
   5   3   2      515.89      504.55      8.39 o
   6   3   2      971.62      976.60     42.40 o
   7   3   2       44.48       38.96      1.16 o
   8   3   2      188.36      214.54      5.76 o
   9   3   2        0.09        0.50      1.22 o
  10   3   2      101.30      130.95      7.19 o
  -9   4   2        7.56        8.44      0.90 o
  -8   4   2      313.54      316.69      9.98 o
  -7   4   2       54.47       49.54      3.61 o
  -6   4   2        0.03        0.38      0.29 o
  -5   4   2      110.47      112.11      2.24 o
  -4   4   2       30.23       25.94      0.87 o
  -3   4   2      139.98      133.66      2.39 o
  -2   4   2       18.05       23.71      0.54 o
  -1   4   2        8.02        7.93      0.25 o
   0   4   2      534.79      528.68     14.02 o
   1   4   2       23.87       23.66      1.74 o
   2   4   2        4.67        5.30      0.33 o
   3   4   2      100.63       98.46      6.37 o
   4   4   2      144.70      149.05      2.55 o
   5   4   2       48.26       45.79      3.29 o
   6   4   2      565.78      576.16     16.53 o
   7   4   2       45.34       41.27      4.21 o
   8   4   2       28.86       30.33      2.20 o
   9   4   2      176.92      160.36      8.67 o
  -8   5   2        2.11        3.06      2.75 o
  -7   5   2       31.64       37.12      1.74 o
  -6   5   2       10.73       13.73      0.75 o
  -5   5   2        9.70       11.15      0.65 o
  -4   5   2      114.67       96.11      1.81 o
  -3   5   2       23.84       22.47      1.65 o
  -2   5   2       61.93       60.48      1.55 o
  -1   5   2      601.51      577.91      7.80 o
   0   5   2      795.49      787.55     10.44 o
   1   5   2        7.28        7.63      0.93 o
   2   5   2       28.56       26.17      0.94 o
   3   5   2       93.73       85.64      1.80 o
   4   5   2       25.15       20.39      0.81 o
   5   5   2        6.81        5.00      0.87 o
   6   5   2        1.23        2.93      0.55 o
   7   5   2        3.43        3.12      0.52 o
  -6   6   2       60.24       59.68      2.61 o
  -5   6   2       96.93       74.74      3.02 o
  -4   6   2        0.73        0.99      0.43 o
  -3   6   2       13.10       10.84      0.97 o
  -2   6   2       10.82        9.57      1.92 o
  -1   6   2       99.15       96.88      2.88 o
   0   6   2       39.37       32.00      2.56 o
   1   6   2       13.09        9.99      2.01 o
   2   6   2       31.13       30.93      1.04 o
   3   6   2        8.20        6.26      0.51 o
   4   6   2      107.08       81.40      3.44 o
   5   6   2       97.09       89.65      5.00 o
  -2   7   2        0.01        0.98      0.49 o
  -1   7   2       21.22       21.28      1.92 o
   0   7   2        0.99        2.19      0.77 o
   1   7   2       11.07       10.46      0.83 o
 -11   1   3       28.56       22.40      2.79 o
 -10   1   3        3.23        3.57      0.63 o
  -9   1   3       48.14       42.73      1.35 o
  -8   1   3       56.03       53.43      1.47 o
  -7   1   3      342.26      307.51      7.51 o
  -6   1   3       38.44       39.91      2.04 o
  -5   1   3      389.53      413.24      6.06 o
  -4   1   3       34.62       31.50      1.16 o
  -3   1   3       80.42       82.20      2.33 o
  -2   1   3      224.05      231.42      3.37 o
  -1   1   3     3886.35     3918.23     49.26 o
   0   1   3     3461.91     3551.98     95.86 o
   1   1   3      661.53      640.91      8.94 o
   2   1   3       14.60       21.22      1.67 o
   3   1   3       35.50       26.73      1.08 o
   4   1   3      246.55      271.11      4.57 o
   5   1   3       28.09       32.68      3.24 o
   6   1   3      200.34      207.86      7.92 o
   7   1   3        3.17        2.89      1.67 o
   8   1   3       39.86       33.73      3.31 o
   9   1   3       74.04       78.80      9.35 o
  10   1   3        1.64        0.96      1.75 o
 -11   2   3      126.78      139.41      5.63 o
 -10   2   3       15.30       11.11      1.57 o
  -9   2   3       29.45       30.03      1.98 o
  -8   2   3       72.11       75.15      7.94 o
  -7   2   3       16.18       16.26      0.94 o
  -6   2   3       21.13       19.54      1.15 o
  -5   2   3      444.07      454.94      9.11 o
  -4   2   3       43.02       66.66      4.67 o
  -3   2   3     2316.24     2419.10    122.82 o
  -2   2   3       71.62       53.06      1.04 o
  -1   2   3      106.48      124.97      1.68 o
   0   2   3      565.80      518.58      8.76 o
   1   2   3     1190.44     1134.89     13.39 o
   2   2   3       14.80       32.29      0.84 o
   3   2   3      234.95      228.49      3.47 o
   4   2   3      597.93      603.45      9.79 o
   5   2   3      388.76      399.96     15.42 o
   6   2   3     1105.75     1099.74     31.79 o
   7   2   3       36.66       28.51      1.03 o
   8   2   3        0.09        2.42      1.40 o
   9   2   3        0.01        0.23      1.91 o
  10   2   3        3.82        6.25      0.98 o
 -10   3   3       98.67       84.95      3.67 o
  -9   3   3        5.67        7.43      1.89 o
  -8   3   3      340.25      370.47     35.01 o
  -7   3   3      117.87      108.67      2.26 o
  -6   3   3       17.12       15.33      0.56 o
  -5   3   3       40.10       41.05      1.01 o
  -4   3   3      129.15      114.51      1.61 o
  -3   3   3      289.70      267.40      3.45 o
  -2   3   3        2.29        0.97      0.14 o
  -1   3   3       52.01       50.47      0.71 o
   0   3   3      587.24      575.74      7.51 o
   1   3   3        6.75        8.36      1.12 o
   2   3   3       65.04       52.49      2.15 o
   3   3   3      438.85      427.58     15.55 o
   4   3   3       32.66       33.87      0.82 o
   5   3   3       10.09       12.61      0.49 o
   6   3   3      636.95      641.43     10.73 o
   8   3   3       24.78       23.68      4.76 o
   9   3   3      268.85      267.74      9.40 o
  -9   4   3      350.01      368.76     12.20 o
  -8   4   3      146.55      140.95      3.48 o
  -7   4   3        2.31        2.14      0.54 o
  -6   4   3      283.11      289.48     10.33 o
  -5   4   3      722.08      679.75     11.42 o
  -4   4   3        6.63        4.15      0.64 o
  -3   4   3       87.38       84.81      7.54 o
  -2   4   3     1122.84     1094.85     13.11 o
  -1   4   3      730.26      678.05      8.36 o
   0   4   3     1136.32     1090.82     15.40 o
   1   4   3      498.27      506.55     36.25 o
   2   4   3      178.32      194.27     11.23 o
   3   4   3      205.13      190.59      2.62 o
   4   4   3      260.07      277.74      5.84 o
   5   4   3       15.03       14.31      0.51 o
   6   4   3       81.76       83.55     10.06 o
   7   4   3      158.01      154.58      4.31 o
   8   4   3      289.20      347.78     15.70 o
  -8   5   3       10.15        7.61      2.85 o
  -7   5   3      303.00      309.65      8.36 o
  -6   5   3        2.09        0.78      0.41 o
  -5   5   3        2.39        5.88      0.51 o
  -4   5   3      442.03      449.31     26.19 o
  -3   5   3      190.32      182.22      2.96 o
  -2   5   3       24.04       22.51      1.25 o
  -1   5   3     1378.76     1375.62     17.82 o
   0   5   3        1.97        1.60      0.87 o
   1   5   3       16.69       15.79      0.47 o
   2   5   3      402.06      393.49      7.40 o
   3   5   3      542.90      532.01     21.78 o
   4   5   3        0.19        0.03      0.76 o
   5   5   3      329.01      343.22      8.93 o
   6   5   3      231.02      243.16      5.82 o
   7   5   3       94.41      100.95      7.55 o
  -6   6   3      507.32      517.19     48.26 o
  -5   6   3      155.22      144.82      9.47 o
  -4   6   3        0.96        2.51      1.09 o
  -3   6   3      144.42      142.36      3.65 o
  -2   6   3      156.07      153.99      9.88 o
  -1   6   3      119.02      119.14      6.72 o
   0   6   3       18.38       20.90      0.94 o
   1   6   3      285.02      283.51      9.44 o
   2   6   3      267.02      276.84      8.37 o
   3   6   3        1.38        1.04      0.37 o
   4   6   3      411.59      458.47     23.68 o
   5   6   3      211.64      237.40      5.66 o
  -2   7   3       77.73       84.81      6.51 o
  -1   7   3      130.56      154.84     21.71 o
   0   7   3      236.20      243.81      7.04 o
   1   7   3       19.35       21.66      3.58 o
 -11   0   4       80.96       97.21      5.34 o
 -10   0   4      676.78      613.91     21.57 o
  -9   0   4      106.06      104.23      4.51 o
  -8   0   4      209.39      209.12      5.36 o
  -7   0   4      722.62      754.81     17.25 o
  -6   0   4       17.72       15.40      0.84 o
  -5   0   4      437.02      407.63      9.51 o
  -4   0   4     2694.88     2677.49     59.07 o
  -3   0   4     1039.80     1045.84     23.53 o
  -2   0   4       89.52       62.93      1.36 o
   0   0   4      414.40      438.14      6.27 o
   1   0   4     1475.05     1412.49     25.20 o
   2   0   4     2665.44     2574.40     45.61 o
   3   0   4      736.08      731.09     16.59 o
   4   0   4        3.71        2.08      0.35 o
   5   0   4      477.97      470.68     10.84 o
   6   0   4      648.18      581.47     13.76 o
   7   0   4      278.79      273.01      9.67 o
   8   0   4      443.04      363.39     13.60 o
   9   0   4      141.98      156.05      6.77 o
  10   0   4       91.66       89.09      5.25 o
 -11   1   4       12.15       18.16      1.59 o
 -10   1   4       49.80       49.99      3.18 o
  -9   1   4      796.87      815.08     23.95 o
  -8   1   4        0.34        1.68      0.35 o
  -7   1   4       23.36       27.04      2.29 o
  -6   1   4      541.77      526.37     30.31 o
  -5   1   4      634.48      613.43      8.99 o
  -4   1   4        0.02        0.68      0.18 o
  -3   1   4      522.81      549.18     20.02 o
  -2   1   4      179.11      193.55      3.18 o
  -1   1   4     4735.26     5316.13    299.28 o
   0   1   4     1694.38     1788.05     31.64 o
   1   1   4       83.31       75.37      1.12 o
   2   1   4      803.85      853.00     12.21 o
   3   1   4      275.23      283.94      3.91 o
   4   1   4      264.26      241.26      6.63 o
   5   1   4      817.10      822.62     13.12 o
   6   1   4      301.98      315.54      5.28 o
   7   1   4      143.96      152.30      4.84 o
   8   1   4      572.28      550.59     13.49 o
   9   1   4       13.08       14.90      1.75 o
  10   1   4      435.44      490.71     16.32 o
 -11   2   4      113.09      100.36      4.14 o
 -10   2   4      149.89      164.85      9.16 o
  -9   2   4        8.84       10.23      1.09 o
  -8   2   4        0.75        2.14      0.39 o
  -7   2   4     1775.35     1840.12     33.96 o
  -6   2   4        0.44        1.29      0.31 o
  -5   2   4      218.38      215.93      3.06 o
  -4   2   4      913.32      871.27     10.49 o
  -3   2   4      175.87      174.95      2.31 o
  -2   2   4      377.49      359.59      4.78 o
  -1   2   4      572.99      512.71      6.63 o
   0   2   4      259.57      293.05      4.89 o
   1   2   4      167.05      207.50      4.02 o
   2   2   4     1614.39     1704.87     26.90 o
   3   2   4      598.48      581.50     21.44 o
   4   2   4       52.85       56.80      2.06 o
   5   2   4      407.05      405.56      6.01 o
   6   2   4      135.81      127.32      9.41 o
   7   2   4       21.37       22.26      0.97 o
   8   2   4      127.79      129.21      4.59 o
   9   2   4      140.21      134.26      5.08 o
  10   2   4        3.73        2.32      0.66 o
 -10   3   4        6.29        5.86      2.04 o
  -8   3   4      343.42      355.31     18.45 o
  -7   3   4      484.72      485.37     22.00 o
  -6   3   4      283.32      306.73      7.47 o
  -5   3   4      132.88      142.47      3.24 o
  -4   3   4       11.22       13.79      1.72 o
  -3   3   4     1731.49     1773.49     21.30 o
  -2   3   4      197.25      164.54      2.07 o
  -1   3   4       12.11        7.13      0.25 o
   0   3   4      230.69      223.93      3.87 o
   1   3   4     1509.90     1548.73     21.69 o
   2   3   4        0.68        0.95      0.28 o
   3   3   4       84.06      105.92      2.91 o
   4   3   4      429.52      414.44      6.98 o
   5   3   4      592.72      615.20      9.01 o
   6   3   4      376.43      367.51      5.78 o
   7   3   4      128.12      128.33      3.05 o
   8   3   4       64.20       63.17      8.26 o
   9   3   4        2.53        4.73      1.12 o
  -9   4   4        3.65        4.73      1.48 o
  -8   4   4        1.97        2.13      0.81 o
  -7   4   4      204.27      202.20      4.42 o
  -6   4   4       10.89       13.18      0.93 o
  -5   4   4        1.35        0.39      0.29 o
  -4   4   4        3.89        1.62      0.25 o
  -3   4   4       80.00       90.60      2.18 o
  -2   4   4        9.98        8.13      0.28 o
  -1   4   4        7.72        8.19      0.66 o
   0   4   4       23.23       22.90      2.04 o
   1   4   4      199.52      218.38      4.40 o
   2   4   4      120.52      114.87      1.72 o
   3   4   4      138.78      121.08      2.03 o
   4   4   4       26.76       20.61      2.88 o
   5   4   4       16.97       18.26      2.91 o
   6   4   4      182.79      181.01      4.15 o
   7   4   4       14.16       11.36      1.06 o
   8   4   4       38.81       35.60      1.86 o
  -8   5   4        0.49        1.32      0.87 o
  -7   5   4        5.39        4.65      2.68 o
  -6   5   4        0.04        2.40      0.55 o
  -5   5   4      225.24      201.03     19.55 o
  -4   5   4        0.86        1.39      0.30 o
  -3   5   4       92.20      104.89      6.18 o
  -2   5   4       86.39       84.65      1.34 o
  -1   5   4       16.53       15.77      0.42 o
   0   5   4      410.22      407.76     12.21 o
   1   5   4        7.36        4.98      0.53 o
   2   5   4        8.41        8.23      0.39 o
   3   5   4      133.48      132.26      2.35 o
   4   5   4       32.12       25.59      1.08 o
   5   5   4       13.94       16.37      1.11 o
   6   5   4        9.86        9.03      0.82 o
   7   5   4        0.02        0.58      0.58 o
  -6   6   4       45.70       42.39      1.94 o
  -5   6   4        3.35        6.62      0.57 o
  -4   6   4       19.22       19.96      1.09 o
  -3   6   4        1.36        1.58      1.37 o
  -2   6   4       96.75       97.41      2.04 o
  -1   6   4      252.41      269.81      8.60 o
   0   6   4      116.27      121.28      8.25 o
   1   6   4        4.18        3.63      1.32 o
   2   6   4       17.27       19.32      1.06 o
   3   6   4        3.82        4.42      1.78 o
   4   6   4       30.04       31.48      3.76 o
   5   6   4        3.27        4.80      1.19 o
 -11   1   5       34.54       37.40      3.18 o
 -10   1   5        6.90        1.97      0.82 o
  -9   1   5        3.27        2.73      0.94 o
  -8   1   5       45.43       44.33      1.34 o
  -7   1   5      146.30      161.92      5.86 o
  -6   1   5      247.12      270.01      4.17 o
  -5   1   5       66.88       81.65      8.15 o
  -4   1   5        8.71       10.72      0.36 o
  -3   1   5      138.92      163.94      4.65 o
  -2   1   5       13.67       19.53      0.36 o
  -1   1   5      357.82      387.54      5.19 o
   0   1   5       23.23       26.57      0.44 o
   1   1   5      345.77      334.13     11.11 o
   2   1   5       32.74       35.16      1.35 o
   3   1   5      785.35      834.59     11.78 o
   4   1   5      181.70      222.28      9.11 o
   5   1   5      538.11      532.38     23.28 o
   6   1   5       21.56       17.23      2.00 o
   7   1   5        0.62        0.38      0.36 o
   8   1   5       65.88       57.54      2.91 o
   9   1   5       37.64       37.43      3.83 o
  10   1   5        2.82       -0.72      0.79 o
 -11   2   5       31.28       25.27      4.90 o
 -10   2   5       24.09       24.11      3.35 o
  -9   2   5       67.50       62.73     10.44 o
  -8   2   5     1034.80     1053.60     25.03 o
  -7   2   5      493.19      509.97     10.05 o
  -6   2   5      793.98      820.73     14.45 o
  -5   2   5      168.84      148.57      2.26 o
  -4   2   5       77.81       79.14      2.22 o
  -3   2   5      386.80      353.40      4.43 o
  -2   2   5     1052.74     1052.56     11.78 o
  -1   2   5        5.98        6.47      0.39 o
   0   2   5      260.90      254.62      6.26 o
   1   2   5     1351.71     1411.73     18.00 o
   2   2   5       99.18      115.17      6.22 o
   3   2   5       37.57       31.62      2.26 o
   4   2   5      265.68      274.53      7.12 o
   5   2   5       53.07       51.14      1.12 o
   6   2   5       62.04       71.92      2.34 o
   7   2   5       82.41       78.60      4.29 o
   8   2   5        2.31        4.64      2.01 o
   9   2   5        2.93        3.28      1.19 o
 -10   3   5       48.16       38.03      1.95 o
  -9   3   5      118.41      125.95      3.79 o
  -8   3   5       18.41       21.31      1.64 o
  -7   3   5       69.86       70.67      7.50 o
  -6   3   5        1.88        0.87      0.35 o
  -5   3   5       35.86       35.66      0.86 o
  -4   3   5       85.36       82.54      1.38 o
  -3   3   5       83.10       90.97      1.34 o
  -2   3   5        5.55        3.65      0.33 o
  -1   3   5      672.49      704.10     17.00 o
   0   3   5        0.09        0.24      0.38 o
   1   3   5       19.55       23.33      0.76 o
   2   3   5      272.92      245.34      3.18 o
   3   3   5      373.86      366.05      6.11 o
   4   3   5        1.53        0.66      0.20 o
   5   3   5      195.37      190.10      3.64 o
   6   3   5      354.33      367.40     10.86 o
   7   3   5       20.18       21.47      2.44 o
   8   3   5      267.12      302.52     14.39 o
   9   3   5      216.53      262.04     12.93 o
  -9   4   5      322.11      331.61     11.10 o
  -8   4   5       11.56        9.27      0.81 o
  -7   4   5        0.65        0.88      0.71 o
  -6   4   5      101.28      119.85      2.85 o
  -5   4   5      512.76      458.70      9.05 o
  -4   4   5       21.57       16.23      0.72 o
  -3   4   5      858.52      873.86     19.20 o
  -2   4   5      375.82      357.04      4.53 o
  -1   4   5      123.86      115.95      2.33 o
   0   4   5      679.60      674.08     12.75 o
   1   4   5      182.49      165.58      3.60 o
   2   4   5        0.01        0.00      0.51 o
   3   4   5      396.41      347.08      4.77 o
   4   4   5       68.99       84.25      3.74 o
   5   4   5      189.09      195.90      4.57 o
   6   4   5      237.48      235.20      8.92 o
   7   4   5      173.80      219.10      7.30 o
   8   4   5       19.92       10.35      1.75 o
  -8   5   5      348.31      368.91     21.57 o
  -7   5   5      203.30      218.61     13.99 o
  -6   5   5       57.93       47.45      2.25 o
  -5   5   5      488.38      480.82      9.76 o
  -4   5   5      322.27      320.51      5.88 o
  -3   5   5      104.51      103.69      3.60 o
  -2   5   5       17.92       17.25      0.44 o
  -1   5   5      969.87      958.35     13.91 o
   0   5   5      262.99      257.91      5.43 o
   1   5   5      134.02      136.51      3.32 o
   2   5   5      364.29      380.75     11.36 o
   3   5   5       86.73       96.68      7.43 o
   4   5   5       15.40       12.23      0.71 o
   5   5   5      114.44      109.74      3.16 o
   6   5   5      269.18      272.03      7.66 o
  -6   6   5      137.85      129.36     10.84 o
  -5   6   5       38.16       43.22      4.13 o
  -4   6   5        1.79        1.58      0.40 o
  -3   6   5      424.66      445.11     17.50 o
  -2   6   5        9.12        8.31      0.56 o
  -1   6   5      120.50      127.56      5.36 o
   0   6   5      150.32      158.64      4.30 o
   1   6   5      322.95      335.10      8.99 o
   2   6   5       44.66       43.18      2.36 o
   3   6   5      173.14      190.76      4.48 o
   4   6   5      290.73      281.89     17.80 o
 -11   0   6      229.17      234.18     11.36 o
 -10   0   6      352.68      415.74     15.13 o
  -9   0   6        7.23        5.08      1.22 o
  -8   0   6      311.62      298.81     10.61 o
  -7   0   6      728.63      700.18     16.24 o
  -6   0   6      361.31      383.51      7.54 o
  -5   0   6     1657.02     1681.03     37.44 o
  -4   0   6     1474.19     1358.32     30.50 o
  -3   0   6      111.95      114.52      2.14 o
  -2   0   6     1348.89     1355.69     21.54 o
  -1   0   6     1816.89     1835.96     25.68 o
   0   0   6        0.71        0.66      0.25 o
   1   0   6      480.79      485.66      7.86 o
   2   0   6      769.10      775.73     14.31 o
   3   0   6       91.98      122.91      3.17 o
   4   0   6       35.23       34.64      1.18 o
   5   0   6       20.13       12.27      0.70 o
   6   0   6      175.40      164.91      4.58 o
   7   0   6        7.66        4.83      0.88 o
   8   0   6      118.36      115.59      5.52 o
   9   0   6      190.97      203.38     10.58 o
 -11   1   6        8.47        8.55      3.61 o
 -10   1   6      249.30      256.50     16.24 o
  -9   1   6      132.72      132.47      5.42 o
  -8   1   6        3.53        7.26      3.08 o
  -7   1   6      689.15      713.25     14.63 o
  -6   1   6        1.90        1.05      0.23 o
  -5   1   6      199.44      199.74      2.85 o
  -4   1   6        2.33        5.17      0.31 o
  -3   1   6     1733.90     1780.47     22.56 o
  -2   1   6      627.34      666.61      7.13 o
  -1   1   6      412.50      447.00      5.12 o
   0   1   6      191.89      164.71      2.11 o
   1   1   6     1608.13     1573.04     36.74 o
   2   1   6      107.03      103.56      1.45 o
   3   1   6     1240.90     1210.29     15.52 o
   4   1   6      298.83      278.02      4.23 o
   5   1   6      811.36      810.69     11.71 o
   6   1   6      652.73      659.65     13.56 o
   7   1   6      760.49      747.05     16.04 o
   8   1   6       47.63       42.90      4.05 o
   9   1   6       67.81       81.19      3.38 o
 -11   2   6      113.97      130.05      8.93 o
 -10   2   6      225.18      206.83     15.21 o
  -9   2   6       97.26       79.43      3.05 o
  -8   2   6      191.64      187.09      5.85 o
  -7   2   6      504.53      481.78     11.40 o
  -6   2   6       76.80       81.70      1.98 o
  -5   2   6      402.36      383.46      4.89 o
  -4   2   6     1018.41     1003.92     25.37 o
  -3   2   6      253.28      308.39      3.72 o
  -2   2   6        4.25        3.31      0.54 o
  -1   2   6     2033.74     2136.58     25.16 o
   0   2   6        1.40        2.33      0.24 o
   1   2   6      243.38      245.45      2.92 o
   2   2   6      452.38      435.84      6.37 o
   3   2   6      385.54      398.51      6.00 o
   4   2   6       45.92       45.73      1.01 o
   5   2   6     1251.22     1274.55     20.53 o
   6   2   6       12.58       12.08      0.94 o
   7   2   6       41.02       38.38      1.28 o
   8   2   6      216.94      219.62     19.45 o
   9   2   6       76.07       76.00      4.85 o
 -10   3   6       31.31       34.19      2.43 o
  -9   3   6       77.78       72.85      2.79 o
  -8   3   6      631.76      671.53     28.48 o
  -7   3   6      296.15      301.04      6.13 o
  -6   3   6      423.94      449.55     20.44 o
  -5   3   6       80.64       78.16      2.67 o
  -4   3   6      187.37      207.82      3.21 o
  -3   3   6       50.38       46.10      1.74 o
  -2   3   6       23.25       23.30      0.65 o
  -1   3   6       86.75       93.14      3.03 o
   0   3   6      130.00      109.10      3.68 o
   1   3   6      527.28      539.69     10.30 o
   2   3   6        4.02        3.07      0.12 o
   3   3   6      264.04      251.01      4.30 o
   4   3   6      184.86      179.71     10.23 o
   5   3   6      140.36      140.22      5.63 o
   6   3   6        0.83        1.84      1.75 o
   7   3   6       13.19       12.35      0.83 o
   8   3   6       38.96       36.86      2.69 o
  -9   4   6      385.71      411.30     35.01 o
  -8   4   6       33.88       31.74      3.55 o
  -7   4   6       34.74       33.83      1.24 o
  -6   4   6       59.74       54.55      1.59 o
  -5   4   6        1.41        0.51      0.81 o
  -4   4   6      196.43      196.01      3.47 o
  -3   4   6       57.55       56.26      1.08 o
  -2   4   6       68.49       70.15      1.14 o
  -1   4   6     1099.11     1104.40     18.09 o
   0   4   6      112.57      122.51      2.75 o
   1   4   6       14.39       10.72      0.73 o
   2   4   6      147.50      154.19     10.49 o
   3   4   6      161.04      148.35      3.84 o
   4   4   6       57.26       58.28      1.89 o
   5   4   6      810.19      802.87     13.68 o
   6   4   6        0.05       -0.62      0.41 o
   7   4   6       73.40       77.39     11.84 o
  -8   5   6        4.50        3.00      0.48 o
  -7   5   6        6.62        5.71      2.28 o
  -6   5   6        9.00       14.36      0.95 o
  -5   5   6       61.90       51.70      2.76 o
  -4   5   6        1.24        1.66      0.53 o
  -3   5   6      160.17      154.41      2.60 o
  -2   5   6      135.12      133.66      3.08 o
  -1   5   6      374.79      415.19     29.13 o
   0   5   6        8.30        9.22      1.06 o
   1   5   6        0.68        0.51      0.44 o
   2   5   6       36.09       35.94      1.82 o
   3   5   6       24.86       18.80      1.65 o
   4   5   6       72.60       61.38      1.79 o
   5   5   6       56.84       59.25      2.11 o
   6   5   6        6.57        6.98      2.65 o
  -6   6   6       19.04       13.54      1.24 o
  -5   6   6        1.66        1.91      0.40 o
  -4   6   6        8.71        8.69      1.24 o
  -3   6   6        1.66        1.52      0.62 o
  -2   6   6       67.01       68.59      4.15 o
  -1   6   6        0.71        1.45      0.56 o
   0   6   6        0.36        2.56      0.66 o
   1   6   6       67.70       66.59      3.41 o
   2   6   6       16.20       18.19      1.20 o
   3   6   6       33.99       32.59      2.66 o
 -11   1   7        0.03        0.56      0.85 o
 -10   1   7       38.83       33.42      1.57 o
  -9   1   7        8.68       11.88      0.88 o
  -8   1   7      312.96      318.17      8.01 o
  -7   1   7        1.23       -0.64      0.43 o
  -6   1   7       76.36       79.53      2.03 o
  -5   1   7        0.51        0.84      0.66 o
  -4   1   7       86.64       97.49      1.50 o
  -3   1   7       94.53       94.44      1.36 o
  -2   1   7      935.91     1004.89     10.68 o
  -1   1   7     1288.24     1316.35     13.20 o
   0   1   7      332.09      345.39      3.94 o
   1   1   7      201.15      230.16      2.76 o
   2   1   7       66.90       59.21      0.81 o
   3   1   7      167.42      173.07      5.76 o
   4   1   7       22.32       20.34      1.75 o
   5   1   7      286.39      287.53      5.08 o
   6   1   7        0.28        1.10      0.66 o
   7   1   7       16.20       15.14      1.95 o
   8   1   7       42.65       39.85      2.00 o
   9   1   7        2.27        1.59      0.94 o
 -11   2   7        2.88        4.97      1.81 o
 -10   2   7        0.50        0.29      1.30 o
  -9   2   7      211.28      208.08     15.34 o
  -8   2   7        1.65        2.98      0.78 o
  -7   2   7        9.27       11.70      2.41 o
  -6   2   7      250.09      243.34      5.90 o
  -5   2   7       35.78       34.51      2.20 o
  -4   2   7      616.87      675.37      9.04 o
  -3   2   7      230.51      213.72      2.50 o
  -2   2   7      573.11      619.26     10.64 o
  -1   2   7       26.58       40.03      1.78 o
   0   2   7      530.88      570.13     33.40 o
   1   2   7        9.36       12.77      0.27 o
   2   2   7       44.57       34.81      1.98 o
   3   2   7      382.91      371.52      5.08 o
   4   2   7       23.89       20.56      0.46 o
   5   2   7      264.60      266.79      4.78 o
   6   2   7       48.37       52.56      4.97 o
   7   2   7        9.74        7.75      1.02 o
   8   2   7       13.06        9.41      1.31 o
 -10   3   7       12.27       11.32      1.30 o
  -9   3   7      154.47      168.92     18.70 o
  -8   3   7       43.80       48.10      1.91 o
  -7   3   7       19.72       17.94      4.57 o
  -6   3   7        0.80        0.82      1.07 o
  -5   3   7      106.65       89.33      4.00 o
  -4   3   7      356.10      362.18     16.48 o
  -3   3   7        4.53        4.22      0.21 o
  -2   3   7       30.60       34.28      1.38 o
  -1   3   7      647.41      615.62      9.17 o
   0   3   7       50.61       31.61      1.30 o
   1   3   7       50.92       49.01      2.53 o
   2   3   7      336.52      323.75      4.26 o
   3   3   7       78.90       86.02      4.32 o
   4   3   7       12.81       11.08      1.61 o
   5   3   7      620.02      664.35     55.86 o
   6   3   7       87.81       85.28      2.70 o
   7   3   7        9.98        2.96      1.03 o
   8   3   7      207.24      226.60     11.81 o
  -9   4   7       65.72       55.71      2.65 o
  -8   4   7       31.32       30.69      1.33 o
  -7   4   7      222.68      257.46     17.91 o
  -6   4   7      421.84      417.82     24.15 o
  -5   4   7        6.81        7.24      1.08 o
  -4   4   7       18.31       18.78      0.59 o
  -3   4   7      761.01      748.42     10.37 o
  -2   4   7      600.98      670.81     27.36 o
  -1   4   7      896.85      888.31     16.67 o
   0   4   7      180.62      180.90      3.90 o
   1   4   7      181.87      179.48      3.85 o
   2   4   7       58.32       50.81      1.72 o
   3   4   7      144.26      179.51      4.78 o
   4   4   7       38.86       38.17      1.10 o
   5   4   7      142.75      143.64      5.43 o
   6   4   7       85.30       82.90      4.12 o
   7   4   7      297.09      307.55     10.79 o
  -8   5   7       54.65       60.17      3.61 o
  -7   5   7       91.29       85.28      2.75 o
  -6   5   7        0.77        0.56      0.38 o
  -5   5   7      308.27      302.35     14.42 o
  -4   5   7      110.29      117.95     12.66 o
  -3   5   7        0.26        0.36      0.15 o
  -2   5   7      501.16      482.10     31.88 o
  -1   5   7       27.93       33.22      1.32 o
   0   5   7        2.00        0.26      0.61 o
   1   5   7       90.21       93.51      2.50 o
   2   5   7      350.57      357.34      8.46 o
   3   5   7       24.37       28.23      1.38 o
   4   5   7      239.58      238.05      5.69 o
   5   5   7      132.19      159.79     17.66 o
  -5   6   7       14.49       17.24      1.24 o
  -4   6   7       56.07       50.39      2.43 o
  -3   6   7      101.63      100.63      3.20 o
  -2   6   7      257.81      246.93      6.88 o
  -1   6   7       34.27       33.95      2.22 o
   0   6   7      115.36      123.38      3.69 o
   1   6   7      420.62      482.60     33.33 o
   2   6   7        1.57        1.18      0.66 o
   3   6   7      308.80      307.76      8.76 o
 -11   0   8      302.09      301.78     14.38 o
 -10   0   8        7.05        8.18      1.19 o
  -9   0   8      454.95      487.54     17.01 o
  -8   0   8       57.27       56.43      2.79 o
  -7   0   8      181.15      192.35      6.93 o
  -6   0   8      131.32      146.57      5.53 o
  -5   0   8      981.92      967.53     15.53 o
  -4   0   8      802.32      902.53     14.57 o
  -3   0   8      801.40      817.20     13.05 o
  -2   0   8     2815.68     3108.50     47.73 o
  -1   0   8      146.46      152.68      2.29 o
   0   0   8     1187.32     1188.85     21.65 o
   1   0   8      471.99      428.04      8.27 o
   2   0   8      268.81      241.88      4.21 o
   3   0   8        0.06        0.15      0.21 o
   4   0   8       20.02       13.98      0.80 o
   5   0   8     1382.10     1339.98     30.82 o
   6   0   8       10.92       14.84      1.32 o
   7   0   8       57.99       53.47      2.92 o
   8   0   8      167.89      151.98      8.09 o
 -11   1   8        2.63        6.03      3.31 o
 -10   1   8      523.20      506.82     13.28 o
  -9   1   8       18.90       19.13      1.66 o
  -8   1   8      209.29      221.19     10.21 o
  -7   1   8      397.40      380.68      9.35 o
  -6   1   8      399.21      350.04     19.08 o
  -5   1   8       28.53       23.14      2.22 o
  -4   1   8      161.28      172.78      6.42 o
  -3   1   8       24.36       12.65      0.89 o
  -2   1   8     2419.77     2375.14     26.23 o
  -1   1   8      790.41      869.66      8.77 o
   0   1   8       96.94       79.02      1.08 o
   1   1   8      879.81      902.40      9.64 o
   2   1   8       66.94       72.16      2.72 o
   3   1   8      251.00      252.39      5.81 o
   4   1   8      547.27      571.61      8.44 o
   5   1   8      109.40      112.29      2.71 o
   6   1   8       36.20       36.01      3.71 o
   7   1   8      533.87      541.50     13.85 o
   8   1   8        6.25        5.35      2.79 o
 -11   2   8       61.67       61.96      5.80 o
 -10   2   8       83.01       92.24      7.27 o
  -9   2   8        5.22        5.76      3.28 o
  -8   2   8      975.49      982.41     23.24 o
  -7   2   8        0.25        0.93      1.19 o
  -6   2   8       43.63       40.98      2.41 o
  -5   2   8      442.27      456.25     16.10 o
  -4   2   8      247.29      255.43     11.55 o
  -3   2   8      387.47      375.15      4.29 o
  -2   2   8        7.61        3.81      0.19 o
  -1   2   8      578.15      663.32     17.52 o
   0   2   8       69.58       80.71      1.20 o
   1   2   8      621.57      633.05      7.82 o
   2   2   8      526.67      512.09      6.87 o
   3   2   8       26.61       36.01      1.53 o
   4   2   8       50.96       44.19      1.15 o
   5   2   8      235.58      246.29     15.06 o
   6   2   8        5.79        7.27      0.80 o
   7   2   8       10.45       11.24      1.67 o
   8   2   8      111.86      113.15      6.68 o
 -10   3   8       81.49       81.79      4.01 o
  -9   3   8      112.23      115.15      4.31 o
  -8   3   8       48.48       53.66      6.74 o
  -7   3   8      330.91      343.40      8.79 o
  -6   3   8       12.14       14.67      0.75 o
  -5   3   8        2.59        3.50      0.94 o
  -4   3   8      412.58      405.88      9.02 o
  -3   3   8      205.75      196.10      2.75 o
  -2   3   8        0.56        0.18      1.15 o
  -1   3   8      191.02      192.38      4.06 o
   0   3   8      342.84      348.69      7.14 o
   1   3   8       43.77       35.91      2.47 o
   2   3   8       10.96       12.94      0.31 o
   3   3   8      623.56      595.06     14.85 o
   4   3   8      103.24      107.47      4.49 o
   5   3   8       70.57       71.66      1.96 o
   6   3   8       89.25       95.49     11.07 o
   7   3   8       90.48       81.83      4.77 o
  -9   4   8        9.70       10.10      1.65 o
  -8   4   8      203.03      202.18      9.85 o
  -7   4   8        9.18        9.28      0.67 o
  -6   4   8       35.78       33.04      1.20 o
  -5   4   8       19.89       13.58      0.62 o
  -4   4   8      158.31      171.99      7.60 o
  -3   4   8        0.90       -0.65      0.71 o
  -2   4   8        5.66        8.00      1.86 o
  -1   4   8       73.06       72.64      1.87 o
   0   4   8      221.99      242.50      9.92 o
   1   4   8      103.19      104.03      2.61 o
   2   4   8      143.41      137.79      3.19 o
   3   4   8       23.52       20.63      2.10 o
   4   4   8       41.76       38.20      1.10 o
   5   4   8      184.49      179.49      5.06 o
   6   4   8        9.52        8.70      1.32 o
  -7   5   8       17.53       13.63      0.80 o
  -6   5   8      101.11       82.98      2.65 o
  -5   5   8        7.73        7.46      0.55 o
  -4   5   8       28.77       24.12      2.64 o
  -3   5   8       65.01       72.54      2.02 o
  -2   5   8        4.86        5.65      3.49 o
  -1   5   8      298.35      324.67      6.97 o
   0   5   8       10.63       13.54      2.73 o
   1   5   8        0.72        1.57      2.23 o
   2   5   8       34.62       42.08      2.67 o
   3   5   8       12.37       10.60      2.24 o
   4   5   8        0.12        2.63      2.95 o
  -4   6   8        6.22       10.96      0.95 o
  -3   6   8        0.85        1.06      1.78 o
  -2   6   8       18.86       15.72      1.55 o
  -1   6   8        1.92        2.50      0.55 o
   0   6   8       12.32       14.35      3.66 o
   1   6   8       17.07       18.59      2.08 o
 -11   1   9        0.02        1.60      0.72 o
  -9   1   9       91.67       99.88     12.53 o
  -8   1   9      138.03      135.26     14.99 o
  -7   1   9       42.24       40.09      1.53 o
  -6   1   9       28.03       30.50      2.54 o
  -5   1   9       34.05       33.15      0.87 o
  -4   1   9       61.18       79.77      1.43 o
  -3   1   9       55.79       55.62      1.77 o
  -2   1   9       24.74       27.17      0.52 o
  -1   1   9        6.38        5.37      0.24 o
   0   1   9      209.75      210.49      3.10 o
   1   1   9       39.82       40.27      0.64 o
   2   1   9      266.96      270.10      6.21 o
   3   1   9       46.79       46.54      2.67 o
   4   1   9      446.65      453.70      7.00 o
   5   1   9      137.65      152.70      4.32 o
   6   1   9       11.80       12.38      1.78 o
   7   1   9       47.79       40.03      2.07 o
   8   1   9       15.07       13.45      1.88 o
 -10   2   9      116.94      130.79      4.85 o
  -9   2   9      264.23      282.59     18.62 o
  -8   2   9      125.29      132.40     10.27 o
  -7   2   9      620.11      677.64     31.97 o
  -6   2   9        5.66        7.47      0.71 o
  -5   2   9       45.88       44.75      3.25 o
  -4   2   9      141.49      127.07      4.44 o
  -3   2   9      246.88      247.30      3.23 o
  -2   2   9       32.28       33.50      0.69 o
  -1   2   9      458.71      434.19      7.12 o
   0   2   9      236.08      238.47      3.86 o
   1   2   9       11.96       15.86      1.79 o
   2   2   9        4.45        3.39      1.01 o
   3   2   9      278.56      282.99      6.12 o
   4   2   9        2.59        3.07      1.35 o
   5   2   9       33.70       36.13      1.02 o
   6   2   9        9.89       14.13      1.39 o
   7   2   9       63.61       61.92      4.27 o
 -10   3   9       35.43       36.05      2.14 o
  -9   3   9        1.77        3.42      0.72 o
  -8   3   9       78.44       78.46      6.02 o
  -7   3   9        6.62        8.73      1.66 o
  -6   3   9        0.09       -0.24      0.34 o
  -5   3   9       88.47       86.51      7.51 o
  -4   3   9      115.33      117.73      4.15 o
  -3   3   9        1.23        1.30      0.14 o
  -2   3   9      386.99      390.44     16.91 o
  -1   3   9        9.14       11.42      0.69 o
   0   3   9       46.90       47.98      6.50 o
   1   3   9      261.21      252.13      5.36 o
   2   3   9      196.06      181.49      2.51 o
   3   3   9        1.23        2.89      0.82 o
   4   3   9      131.68      133.96     11.42 o
   5   3   9      209.96      218.83      4.88 o
   6   3   9       23.37       27.02      1.57 o
  -9   4   9        3.24        0.31      0.52 o
  -8   4   9       15.70       15.19      3.59 o
  -7   4   9       42.14       52.65      1.89 o
  -6   4   9      431.15      405.67     24.09 o
  -5   4   9        3.74        3.89      2.26 o
  -4   4   9      369.14      367.35      6.37 o
  -3   4   9      186.59      191.64      4.16 o
  -2   4   9       22.87       25.88      1.87 o
  -1   4   9      207.88      209.88      4.55 o
   0   4   9       83.59       77.97      2.07 o
   1   4   9        9.34       10.56      3.13 o
   2   4   9      149.50      141.33      3.33 o
   3   4   9       19.75       27.14      1.14 o
   4   4   9      160.97      181.87      5.09 o
   5   4   9       75.30       84.26      6.98 o
  -7   5   9       16.03       11.05      2.08 o
  -6   5   9      173.15      171.70      8.93 o
  -5   5   9      130.73      143.31      5.13 o
  -4   5   9      237.52      285.88      9.17 o
  -3   5   9      101.14      116.17     10.14 o
  -2   5   9      323.25      371.49      9.04 o
  -1   5   9      275.25      277.74      7.37 o
   0   5   9       41.89       35.32      1.32 o
   1   5   9      231.61      259.40     16.15 o
   2   5   9      104.72      110.22      3.44 o
   3   5   9        4.38        2.21      1.63 o
   4   5   9        0.09        1.44      0.67 o
  -3   6   9        0.35        0.40      0.57 o
  -2   6   9      170.24      158.31      9.96 o
  -1   6   9       63.99       61.31      2.93 o
   0   6   9      265.67      262.22     13.40 o
 -11   0  10      170.24      166.01      8.64 o
 -10   0  10        7.58        7.31      1.24 o
  -9   0  10       44.79       40.86      2.46 o
  -8   0  10      933.63      940.21     32.38 o
  -7   0  10        7.95        8.02      1.21 o
  -6   0  10      514.33      479.07     11.55 o
  -5   0  10      307.03      274.90      7.10 o
  -4   0  10      332.98      338.53      8.14 o
  -3   0  10      648.49      606.86     11.60 o
  -2   0  10      684.72      679.19     10.04 o
  -1   0  10        5.64        7.43      0.35 o
   0   0  10        1.20        1.58      0.31 o
   1   0  10      402.70      409.36      6.93 o
   2   0  10       28.66       21.17      0.66 o
   3   0  10       41.43       44.49      1.05 o
   4   0  10      100.41      106.13      2.65 o
   5   0  10      424.86      425.69     15.31 o
   6   0  10       12.07       10.72      1.40 o
   7   0  10       68.88       79.91      4.72 o
 -11   1  10       43.89       51.86      7.29 o
 -10   1  10       92.18       94.41      6.59 o
  -9   1  10        1.69        0.97      0.67 o
  -8   1  10       89.30       88.81     11.43 o
  -7   1  10        8.94        9.08      0.56 o
  -6   1  10      182.66      216.41      5.49 o
  -5   1  10       30.31       26.84      3.58 o
  -4   1  10      713.75      770.22     11.50 o
  -3   1  10      254.60      250.43      6.32 o
  -2   1  10       13.61       13.67      0.63 o
  -1   1  10      214.47      230.27      3.32 o
   0   1  10      614.08      603.53      6.94 o
   1   1  10       27.75       28.97      0.51 o
   2   1  10      382.15      375.36      4.84 o
   3   1  10      256.39      248.05      4.84 o
   4   1  10      467.73      463.37      7.92 o
   5   1  10      449.36      457.46      9.54 o
   6   1  10      339.46      338.58     11.56 o
   7   1  10       43.97       47.50      3.44 o
  -9   2  10       50.87       50.83      5.95 o
  -8   2  10      390.76      412.64     17.85 o
  -7   2  10       65.06       56.80      2.20 o
  -6   2  10      107.29      103.55      7.66 o
  -5   2  10      324.59      317.16     11.25 o
  -4   2  10       13.68       14.71      1.54 o
  -3   2  10        1.88        1.36      0.20 o
  -2   2  10      769.08      767.93     20.82 o
  -1   2  10        0.86        0.37      0.61 o
   0   2  10       26.76       31.65      1.37 o
   1   2  10      207.59      229.41      3.36 o
   2   2  10      344.70      331.87      4.68 o
   3   2  10       58.01       58.62      3.03 o
   4   2  10      385.18      386.35      6.06 o
   5   2  10        5.82        8.18      1.88 o
   6   2  10       25.99       27.69      1.64 o
   7   2  10       92.73       94.56      6.10 o
  -9   3  10       90.70       97.19      6.89 o
  -8   3  10       46.31       44.02      2.98 o
  -7   3  10      320.64      317.28      8.54 o
  -6   3  10       47.89       47.09      2.41 o
  -5   3  10       30.59       28.89      1.27 o
  -4   3  10      159.83      154.78      2.90 o
  -3   3  10       60.62       64.97      1.67 o
  -2   3  10      808.87      858.52     16.16 o
  -1   3  10      424.43      443.65      8.84 o
   0   3  10      155.58      176.31      3.89 o
   1   3  10        4.42        7.21      0.96 o
   2   3  10       73.38       70.17      1.28 o
   3   3  10       33.31       34.42      3.03 o
   4   3  10        6.41        4.16      0.38 o
   5   3  10       40.93       45.95      5.52 o
   6   3  10       24.77       21.59      4.11 o
  -8   4  10       27.48       23.78      1.59 o
  -7   4  10        8.51        7.31      2.35 o
  -6   4  10        1.78        2.65      1.82 o
  -5   4  10       99.36       89.00      4.73 o
  -4   4  10        6.27        3.89      1.28 o
  -3   4  10       20.82       17.40      2.42 o
  -2   4  10      535.23      584.57     22.58 o
  -1   4  10       46.21       51.47      2.39 o
   0   4  10        4.79        2.87      0.59 o
   1   4  10       94.26       91.95     10.12 o
   2   4  10      125.49      128.28      3.94 o
   3   4  10        7.54        6.58      0.70 o
   4   4  10      409.50      405.98     11.01 o
   5   4  10        2.87        5.25      1.61 o
  -6   5  10       12.00        6.41      0.90 o
  -5   5  10        2.61        0.15      0.56 o
  -4   5  10      159.23      163.81      5.66 o
  -3   5  10        0.96        3.23      1.26 o
  -2   5  10       54.77       54.42      6.41 o
  -1   5  10       37.55       39.43      2.06 o
   0   5  10       26.66       25.55      1.21 o
   1   5  10        2.38        0.82      0.74 o
   2   5  10        5.12        2.21      0.57 o
   3   5  10       76.10       71.69      3.95 o
 -10   1  11        3.69       -0.12      0.54 o
  -9   1  11      269.56      262.84     21.99 o
  -8   1  11       30.18       30.93      3.98 o
  -7   1  11       13.71       12.95      1.86 o
  -6   1  11        0.03        1.00      0.36 o
  -5   1  11       46.51       45.11      1.36 o
  -4   1  11        1.16        0.44      0.48 o
  -3   1  11       62.31       67.55      1.58 o
  -2   1  11      259.84      276.35      6.17 o
  -1   1  11      226.93      224.69      4.28 o
   0   1  11      174.69      180.10      3.45 o
   1   1  11       40.57       38.39      0.75 o
   2   1  11       92.92       86.65      1.40 o
   3   1  11        0.17        0.43      0.28 o
   4   1  11      103.81      113.70      2.81 o
   5   1  11       14.56       18.10      0.92 o
   6   1  11        0.11       -0.02      0.81 o
 -10   2  11      183.78      174.86      6.34 o
  -9   2  11        4.17        4.67      0.88 o
  -8   2  11       17.49       15.61      1.03 o
  -7   2  11       70.97       63.57      2.32 o
  -6   2  11       24.69       23.01      1.17 o
  -5   2  11       97.51      102.20      2.48 o
  -4   2  11      134.21      124.78      5.71 o
  -3   2  11      398.14      386.24      5.79 o
  -2   2  11      189.26      198.76      3.62 o
  -1   2  11      122.11      126.12      2.43 o
   0   2  11        1.56        1.78      0.23 o
   1   2  11        5.37        4.25      1.00 o
   2   2  11      158.70      153.32      2.42 o
   3   2  11        9.08       10.33      0.53 o
   4   2  11       12.20        8.24      0.65 o
   5   2  11       34.36       35.05      1.66 o
   6   2  11       15.50       12.11      1.39 o
  -9   3  11        9.96       12.02      4.05 o
  -8   3  11       19.10       21.68      1.32 o
  -7   3  11       17.12       17.90      1.01 o
  -5   3  11      169.37      171.35      4.04 o
  -4   3  11       40.51       38.26      1.01 o
  -3   3  11       71.38       64.97      3.25 o
  -2   3  11      302.63      296.51      6.09 o
  -1   3  11       47.12       42.46      3.43 o
   0   3  11       34.19       38.47      4.53 o
   1   3  11      177.49      200.25     13.49 o
   2   3  11       91.66       87.20      4.35 o
   3   3  11        1.32        1.78      0.28 o
   4   3  11      286.68      283.57      6.62 o
   5   3  11       72.50       63.18      2.13 o
  -8   4  11       64.48       61.15      2.59 o
  -7   4  11      183.25      194.35      6.60 o
  -6   4  11        8.27        7.91      0.62 o
  -5   4  11        1.63        1.74      0.72 o
  -4   4  11      381.97      399.60     10.55 o
  -3   4  11      286.09      299.08      7.49 o
  -2   4  11      370.79      357.53     28.63 o
  -1   4  11       76.72       74.97      2.06 o
   0   4  11       87.33       80.83      2.33 o
   1   4  11        8.08        5.44      0.59 o
   2   4  11       23.47       27.27      3.28 o
   3   4  11       58.28       62.93      2.61 o
   4   4  11      158.69      168.26      7.93 o
  -5   5  11       47.90       51.00      2.34 o
  -4   5  11        2.28        1.88      0.67 o
  -3   5  11       57.14       59.87      3.85 o
  -2   5  11      116.85      137.43      4.27 o
  -1   5  11        7.15        6.69      0.86 o
   0   5  11        0.31        0.52      0.47 o
   1   5  11      181.08      208.77      6.63 o
 -10   0  12      495.67      530.02     23.65 o
  -9   0  12       57.46       52.74      3.42 o
  -8   0  12      233.56      248.59      9.68 o
  -7   0  12       28.20       31.12      2.23 o
  -6   0  12      273.85      254.70      6.83 o
  -5   0  12      416.97      416.90     10.78 o
  -4   0  12      505.35      511.78     12.59 o
  -3   0  12      206.54      231.57      5.86 o
  -2   0  12      279.90      334.86      8.09 o
  -1   0  12      540.90      535.95     10.24 o
   0   0  12       14.91       13.60      0.52 o
   1   0  12      114.03      113.76      2.29 o
   2   0  12        9.76        8.18      0.41 o
   3   0  12       19.22       16.65      0.93 o
   4   0  12     1251.75     1202.17     28.70 o
   5   0  12       33.70       33.97      1.58 o
   6   0  12        5.02        3.21      1.02 o
 -10   1  12        1.01        2.91      0.79 o
  -9   1  12      120.84      118.12      6.99 o
  -8   1  12      137.75      142.91      8.39 o
  -7   1  12      200.45      210.84     12.02 o
  -6   1  12       41.63       45.76      4.21 o
  -5   1  12       11.34        7.20      0.74 o
  -4   1  12      242.69      225.34      8.96 o
  -3   1  12      479.85      439.98      9.11 o
  -2   1  12       78.22       77.13      1.48 o
  -1   1  12      167.70      156.14      2.40 o
   0   1  12      413.96      419.02      5.99 o
   1   1  12       11.15       14.83      2.29 o
   2   1  12      162.12      168.96      2.62 o
   3   1  12      144.07      142.99      3.15 o
   4   1  12        5.76        5.58      0.83 o
   5   1  12       73.08       74.48      2.46 o
  -9   2  12      266.81      263.64      9.26 o
  -8   2  12       25.08       29.25      1.55 o
  -7   2  12       21.19       25.89      1.29 o
  -6   2  12      168.41      161.71      5.53 o
  -5   2  12      107.23      112.69      3.56 o
  -4   2  12       88.12       71.47      3.26 o
  -3   2  12       23.20       14.03      0.59 o
  -2   2  12      549.45      582.72     31.09 o
  -1   2  12        7.21        6.06      3.29 o
   0   2  12      123.85      135.38      4.18 o
   1   2  12      246.00      234.93      4.40 o
   2   2  12        0.58       -0.36      0.24 o
   3   2  12       22.10       20.30      1.27 o
   4   2  12      109.88      108.52      6.85 o
   5   2  12        1.94        1.32      0.90 o
  -8   3  12      262.28      258.53      8.84 o
  -7   3  12       19.75       15.52      1.01 o
  -6   3  12       14.07       11.97      0.78 o
  -5   3  12       53.85       57.77      4.43 o
  -4   3  12      149.16      140.71      3.29 o
  -3   3  12        5.33        3.45      0.66 o
  -2   3  12       70.81       72.54      7.99 o
  -1   3  12       35.74       39.27      2.85 o
   0   3  12       55.72       51.60      2.59 o
   1   3  12        4.38        5.94      2.17 o
   2   3  12      558.36      547.46     14.14 o
   3   3  12        0.09        1.10      0.91 o
   4   3  12        0.87        1.64      0.84 o
  -7   4  12       13.61       10.66      1.31 o
  -6   4  12       25.23       19.11      0.95 o
  -5   4  12       71.39       79.27      3.30 o
  -4   4  12        8.95       11.87      1.03 o
  -3   4  12        0.03        0.24      0.51 o
  -2   4  12      111.58      118.73      3.58 o
  -1   4  12       77.66       79.44      7.98 o
   0   4  12       40.01       39.99      1.57 o
   1   4  12       63.95       71.91      2.64 o
   2   4  12        0.24        2.08      0.57 o
   3   4  12        3.17        2.04      0.61 o
  -4   5  12       66.67       68.37      2.95 o
  -3   5  12        6.34        8.10      2.72 o
  -2   5  12       85.27       72.70      6.61 o
  -1   5  12       20.71       31.36      1.76 o
  -9   1  13       49.15       55.66      2.60 o
  -8   1  13        0.32       -0.02      0.48 o
  -7   1  13        6.23        8.42      0.91 o
  -6   1  13       21.60       20.55      3.14 o
  -5   1  13       38.76       40.16      4.07 o
  -4   1  13       67.07       78.26      2.41 o
  -3   1  13       13.18       10.98      1.06 o
  -2   1  13       45.91       42.15      1.31 o
  -1   1  13       33.28       33.25      1.00 o
   0   1  13       17.99       16.86      1.28 o
   1   1  13       79.37       72.74      1.70 o
   2   1  13        5.41        3.60      0.64 o
   3   1  13      267.46      256.49      6.93 o
   4   1  13      143.08      136.49      7.19 o
   5   1  13        5.16        5.91      0.83 o
  -9   2  13       18.66       14.19      1.72 o
  -8   2  13      294.20      294.51     21.18 o
  -7   2  13        5.20        3.84      0.86 o
  -6   2  13       11.17       12.11      2.07 o
  -5   2  13       59.31       50.59      3.42 o
  -4   2  13       16.91       16.96      0.87 o
  -3   2  13      106.95      121.16      4.11 o
  -2   2  13      335.70      331.87      9.71 o
  -1   2  13       16.96       18.04      2.26 o
   0   2  13        2.15        1.82      0.91 o
   1   2  13        9.88        5.52      0.76 o
   2   2  13      123.55      119.17      7.47 o
   3   2  13       13.77       17.25      1.36 o
   4   2  13        1.16        2.20      0.92 o
  -8   3  13       31.00       28.85      5.79 o
  -7   3  13        1.73        4.18      0.87 o
  -6   3  13       62.60       61.13      2.52 o
  -5   3  13       82.98       86.82      3.22 o
  -4   3  13        1.41        0.60      0.40 o
  -3   3  13      132.62      141.61      2.80 o
  -2   3  13       30.66       27.12      1.11 o
  -1   3  13       20.83       19.26      4.69 o
   0   3  13      112.22      107.09      9.25 o
   1   3  13       63.64       73.83      2.40 o
   2   3  13        7.92        7.56      0.87 o
   3   3  13       54.80       71.15      5.52 o
  -6   4  13        0.02        1.27      0.92 o
  -5   4  13       76.13       72.80      3.29 o
  -4   4  13      140.01      128.67      4.86 o
  -3   4  13       20.22       18.97      3.25 o
  -2   4  13       23.49       25.27      3.80 o
  -1   4  13       15.73       15.01      1.12 o
   0   4  13       33.46       33.41      2.93 o
   1   4  13       38.18       30.74      1.84 o
  -9   0  14      541.46      536.61     25.12 o
  -8   0  14        2.51        3.05      1.22 o
  -7   0  14      136.04      129.65      6.34 o
  -6   0  14       52.61       44.02      2.46 o
  -5   0  14      298.14      277.98     10.70 o
  -4   0  14      206.67      218.72      7.81 o
  -3   0  14      194.90      194.93      7.37 o
  -2   0  14        0.45        1.01      0.50 o
  -1   0  14       59.52       50.90      1.93 o
   0   0  14      190.18      184.90      5.04 o
   1   0  14       24.77       26.98      1.33 o
   2   0  14        2.75        1.73      0.66 o
   3   0  14      151.55      135.73      6.98 o
   4   0  14      409.64      412.54     18.55 o
  -8   1  14       32.94       41.34      4.56 o
  -7   1  14       91.38       93.01      4.47 o
  -6   1  14       11.02        9.36      1.43 o
  -5   1  14      162.88      177.82     17.98 o
  -4   1  14      157.88      159.62      5.68 o
  -3   1  14        0.02        0.00      0.99 o
  -2   1  14      143.45      143.37      3.35 o
  -1   1  14      108.77      108.62      4.50 o
   0   1  14       34.70       33.89      1.10 o
   1   1  14       68.81       65.77      4.92 o
   2   1  14      223.77      245.91      6.62 o
   3   1  14       84.20       76.00      8.36 o
  -8   2  14       20.62       16.73      3.03 o
  -7   2  14       10.81        9.11      0.83 o
  -6   2  14       82.38       82.97      7.46 o
  -5   2  14        6.69        5.15      1.99 o
  -4   2  14       26.87       31.58      2.78 o
  -3   2  14       68.83       68.88      2.51 o
  -2   2  14       60.56       61.76      2.33 o
  -1   2  14        8.26        6.20      0.57 o
   0   2  14       79.62       79.09      3.96 o
   1   2  14      180.19      166.50      4.66 o
   2   2  14       41.96       39.89      3.93 o
   3   2  14       41.55       39.39      2.26 o
  -6   3  14        6.34        9.15      1.32 o
  -5   3  14       75.46       69.67      2.57 o
  -4   3  14       87.99       71.11      4.21 o
  -3   3  14      836.14      798.05     24.65 o
  -2   3  14      361.89      379.65     17.95 o
  -1   3  14       43.94       46.75      2.20 o
   0   3  14        8.67       10.01      1.49 o
   1   3  14       10.13       12.43      2.33 o
   2   3  14        8.70       12.36      3.00 o
  -4   4  14       19.47       13.03      1.19 o
  -3   4  14       28.87       35.94      4.05 o
  -2   4  14        6.10        5.85      1.20 o
  -1   4  14        5.04        1.73      0.77 o
  -8   1  15        6.11        8.25      2.17 o
  -7   1  15        0.41        0.86      0.71 o
  -5   1  15        7.53        8.16      3.12 o
  -4   1  15        0.59        1.33      0.91 o
  -3   1  15       43.80       41.02      1.73 o
  -2   1  15      116.40      103.77      7.62 o
  -1   1  15       91.20       87.34      2.64 o
   0   1  15       17.14       16.16      1.38 o
   1   1  15       45.98       45.13      2.84 o
   2   1  15       19.34       19.80      3.56 o
  -7   2  15       19.80       22.77      6.11 o
  -6   2  15       18.96       22.17      1.40 o
  -5   2  15       21.97       23.11      4.32 o
  -4   2  15      118.10      109.56      3.85 o
  -3   2  15      122.42      112.22      6.72 o
  -2   2  15        5.61        7.27      1.62 o
  -1   2  15       19.80       17.46      0.97 o
   0   2  15        0.10        0.40      0.71 o
   1   2  15       52.74       47.59      1.67 o
  -5   3  15       60.69       56.33      3.75 o
  -4   3  15       83.93       74.02      4.42 o
  -3   3  15       66.43       76.01      3.11 o
  -2   3  15       25.68       19.35      4.12 o
  -1   3  15       12.61       12.34      2.17 o
   0   3  15       68.27       78.72      7.16 o
  -7   0  16       59.78       62.15      3.60 o
  -6   0  16      137.27      109.98      5.99 o
  -5   0  16      135.02      113.60      6.39 o
  -4   0  16       29.94       30.02      2.26 o
  -3   0  16       60.60       61.36      3.47 o
  -2   0  16      130.10      121.33      6.29 o
  -1   0  16        7.18        3.65      1.01 o
   0   0  16       37.15       36.00      2.40 o
   1   0  16       20.50       15.62      1.41 o
  -6   1  16        2.25        1.68      0.76 o
  -5   1  16      253.78      261.39      8.56 o
  -4   1  16       27.26       30.24      1.76 o
  -3   1  16       12.02       11.70      0.87 o
  -2   1  16      188.72      207.72      5.62 o
  -1   1  16       97.61      104.72      3.16 o
   0   1  16        1.41        1.31      1.65 o
  -5   2  16        0.17        0.80      1.47 o
  -4   2  16       15.49       12.32      1.07 o
  -3   2  16      294.15      284.41     11.59 o
  -2   2  16        0.01       -0.29      0.32 o
  -1   2  16       10.37       10.99      1.03 o
 
